# Supplementary material for: Chemical Characterization, Antilipidemic Effect and Anti-Obesity Activity of Ludwigia octovalvis in a Murine Model of Metabolic Syndrome
Source: Plants (Basel). 2023 Jul 7;12(13):2578. doi: 10.3390/plants12132578 (PMC10346568; doi:10.3390/plants12132578)
Supplement: Supplementary file 1 [file plants-12-02578-s001.zip]

Archive with 1 entries (1 files):
- plants-2440281-supplementary.pdf
